# Supplementary material for: How Rainforest Conversion to Agricultural Systems in Sumatra (Indonesia) Affects Active Soil Bacterial Communities
Source: Front Microbiol. 2018 Oct 10;9:2381. doi: 10.3389/fmicb.2018.02381 (PMC6191527; doi:10.3389/fmicb.2018.02381)
Supplement: Supplementary file 1 [file Table_1.XLSX]

## Sheet: SP_diversity_and_sequenceinfo
Table S1: Shannon and PD diversity indices and raw sequence data (sequence numbers and filtered sequences) at subplot level.
Subplot	treatment	PD	Shannon	subsample size	raw reads	quality filtered sequences	Excluded sequences	Excluded sequences [%]
BF1a	rainforest	77.784	8.95341	6650	13354	13250	104	0.779
BF1b	rainforest	70.622	8.87118	6650	14728	14614	114	0.774
BF1c	rainforest	79.6687	9.14067	6650	11736	11615	121	1.031
BF2a	rainforest	80.6833	8.54667	6650	10262	10173	89	0.867
BF2b	rainforest	71.799	8.32465	6650	16350	16244	106	0.648
BF2c	rainforest	94.8592	9.33682	6650	20670	20548	122	0.59
BF3a	rainforest	50.0274	8.43257	6650	12615	12566	49	0.388
BF3b	rainforest	72.8307	9.08938	6650	16695	16590	105	0.629
BF3c	rainforest	62.3985	8.61236	6650	15172	15092	80	0.527
BF4a	rainforest	79.9548	9.25738	6650	17844	17753	91	0.51
BF4b	rainforest	37.2974	7.45149	6650	16972	16826	146	0.86
BF4c	rainforest	65.5976	8.76714	6650	16554	16390	164	0.991
BJ1a	jungle rubber	54.5896	7.73753	6650	14324	11276	3048	21.279
BJ1b	jungle rubber	59.8216	7.90236	6650	18029	14007	4022	22.309
BJ1c	jungle rubber	60.8301	8.01616	6650	20366	15822	4544	22.312
BJ2a	jungle rubber	73.3939	8.54425	6650	16118	12575	3543	21.982
BJ2b	jungle rubber	60.8486	7.98063	6650	13849	11087	2762	19.944
BJ2c	jungle rubber	58.4198	7.51836	6650	17012	13205	3807	22.378
BJ3a	jungle rubber	59.8834	8.27487	6650	16065	12726	3339	20.784
BJ3b	jungle rubber	60.9468	8.04884	6650	16641	13001	3640	21.874
BJ3c	jungle rubber	62.5087	7.93506	6650	15030	11769	3261	21.697
BJ4a	jungle rubber	87.2293	9.25385	6650	17296	13465	3831	22.15
BJ4b	jungle rubber	85.1429	9.08841	6650	20497	15918	4579	22.34
BJ4c	jungle rubber	91.4444	9.45287	6650	17773	13741	4032	22.686
BR1a	rubber	58.2582	7.37605	6650	19741	15155	4586	23.231
BR1b	rubber	70.1315	8.24627	6650	15804	12505	3299	20.874
BR1c	rubber	69.5456	8.59702	6650	16581	12923	3658	22.061
BR2a	rubber	67.8979	8.2245	6650	16425	12745	3680	22.405
BR2b	rubber	73.4917	8.41817	6650	19175	14950	4225	22.034
BR2c	rubber	72.8718	8.78196	6650	16216	12678	3538	21.818
BR3a	rubber	60.425	7.90251	6650	19384	15212	4172	21.523
BR3b	rubber	69.704	8.79486	6650	14031	11093	2938	20.939
BR3c	rubber	56.579	7.17578	6650	18442	14375	4067	22.053
BR4a	rubber	65.3471	8.72	6650	16755	13215	3540	21.128
BR4b	rubber	66.485	8.87445	6650	21075	16519	4556	21.618
BR4c	rubber	81.2878	9.14013	6650	19332	15233	4099	21.203
BO1a	oil palm	88.3624	9.53868	6650	14759	11777	2982	20.205
BO1b	oil palm	60.4102	7.67507	6650	16993	13279	3714	21.856
BO1c	oil palm	86.9399	9.63217	6650	14941	11808	3133	20.969
BO2a	oil palm	71.6152	8.4175	6650	18549	14449	4100	22.104
BO2b	oil palm	77.7076	8.93034	6650	16965	13168	3797	22.381
BO2c	oil palm	75.6998	8.89436	6650	15598	12245	3353	21.496
BO3a	oil palm	76.0993	8.31646	6650	18760	14579	4181	22.287
BO3b	oil palm	83.2689	9.11037	6650	16292	12693	3599	22.091
BO3c	oil palm	78.7974	9.11495	6650	16489	12865	3624	21.978
BO4a	oil palm	63.9985	8.19346	6650	16278	12768	3510	21.563
BO4b	oil palm	62.1998	8.00174	6650	18159	14167	3992	21.984
BO4c	oil palm	58.4659	7.65197	6650	14905	11785	3120	20.933
HF1a	rainforest	66.8087	8.83424	6650	14683	14602	81	0.552
HF1b	rainforest	71.3014	9.02003	6650	17268	17125	143	0.828
HF1c	rainforest	69.8555	8.89397	6650	16002	15841	161	1.006
HF2a	rainforest	64.4259	8.65335	6650	13991	13912	79	0.565
HF2b	rainforest	58.5529	8.80687	6650	12637	12550	87	0.688
HF2c	rainforest	90.1554	9.47147	6650	23437	23269	168	0.717
HF3a	rainforest	58.6219	8.57994	6650	15717	15550	167	1.063
HF3b	rainforest	88.3613	9.21758	6650	23899	23774	125	0.523
HF3c	rainforest	59.3511	7.96549	6650	15160	15079	81	0.534
HF4a	rainforest	72.0589	8.78371	6650	16810	16730	80	0.476
HF4b	rainforest	61.6908	8.30408	6650	16449	16355	94	0.571
HF4c	rainforest	60.6211	8.31645	6650	15917	15797	120	0.754
HJ1a	jungle rubber	68.5299	8.57775	6650	22053	15329	6724	30.49
HJ1b	jungle rubber	69.816	8.86748	6650	16819	11963	4856	28.872
HJ1c	jungle rubber	49.8055	7.5546	6650	15109	11111	3998	26.461
HJ2a	jungle rubber	75.2536	9.52628	6650	14713	10828	3885	26.405
HJ2b	jungle rubber	67.4993	9.02632	6650	17317	12578	4739	27.366
HJ2c	jungle rubber	58.7385	8.65627	6650	20122	14399	5723	28.442
HJ3a	jungle rubber	46.2286	7.75266	6650	23433	16377	7056	30.111
HJ3b	jungle rubber	52.2463	8.04566	6650	21688	15463	6225	28.703
HJ3c	jungle rubber	48.1815	7.15724	6650	23108	16165	6943	30.046
HJ4a	jungle rubber	58.8813	8.05272	6650	20413	14344	6069	29.731
HJ4b	jungle rubber	74.7635	8.74195	6650	18561	13260	5301	28.56
HJ4c	jungle rubber	56.8588	7.71075	6650	16714	12129	4585	27.432
HR1a	rubber	93.8673	9.76389	6650	19957	14200	5757	28.847
HR1b	rubber	82.3529	9.01067	6650	19398	13799	5599	28.864
HR1c	rubber	85.5513	9.58079	6650	18416	13141	5275	28.644
HR2a	rubber	78.1875	8.87775	6650	18892	13382	5510	29.166
HR2b	rubber	74.0696	8.52736	6650	16254	11721	4533	27.889
HR2c	rubber	70.7994	9.02309	6650	23050	16187	6863	29.774
HR3a	rubber	73.1182	9.03313	6650	15193	11041	4152	27.328
HR3b	rubber	72.1047	8.35265	6650	15702	11439	4263	27.149
HR3c	rubber	85.3364	9.38806	6650	17884	12600	5284	29.546
HR4a	rubber	68.8769	8.50704	6650	14898	10757	4141	27.796
HR4b	rubber	71.7911	9.00074	6650	16667	11994	4673	28.037
HR4c	rubber	66.5285	8.4564	6650	19435	13682	5753	29.601
HO1a	oil palm	55.3679	8.44313	6650	18204	13265	4939	27.131
HO1b	oil palm	86.7135	9.54198	6650	18184	13035	5149	28.316
HO1c	oil palm	91.8326	10.053	6650	16424	11850	4574	27.849
HO2a	oil palm	64.8969	7.87902	6650	17408	12545	4863	27.935
HO2b	oil palm	82.6183	8.93601	6650	19102	13468	5634	29.494
HO2c	oil palm	67.3136	7.51046	6650	20221	13907	6314	31.225
HO3a	oil palm	72.3852	8.61848	6650	14161	10321	3840	27.117
HO3b	oil palm	87.6369	9.55499	6650	14392	10539	3853	26.772
HO3c	oil palm	56.0018	7.75122	6650	17282	12556	4726	27.346
HO4a	oil palm	53.4887	8.44688	6650	21410	15119	6291	29.383
HO4b	oil palm	60.2726	7.2685	6650	18467	13125	5342	28.927
HO4c	oil palm	65.0044	8.20393	6650	17543	12633	4910	27.988
