# Supplementary material for: How Rainforest Conversion to Agricultural Systems in Sumatra (Indonesia) Affects Active Soil Bacterial Communities
Source: Front Microbiol. 2018 Oct 10;9:2381. doi: 10.3389/fmicb.2018.02381 (PMC6191527; doi:10.3389/fmicb.2018.02381)
Supplement: Supplementary file 4 [file Table_4.XLSX]

## Sheet: Tabelle1
Table S4. FTU (Fraction Taxonomy Unexplained) values obtained from Tax4Fun analysis.
Plot name	FTU	Site and Treatment
BF1	0.4741	Bukit rainforest
BF2	0.5553	Bukit rainforest
BF3	0.4964	Bukit rainforest
BF4	0.4935	Bukit rainforest
BJ1	0.4301	Bukit jungle rubber
BJ2	0.5631	Bukit jungle rubber
BJ3	0.4939	Bukit jungle rubber
BJ4	0.5021	Bukit jungle rubber
BO1	0.5108	Bukit rubber
BO2	0.5381	Bukit rubber
BO3	0.5506	Bukit rubber
BO4	0.6025	Bukit rubber
BR1	0.5475	Bukit oil palm
BR2	0.5332	Bukit oil palm
BR3	0.5744	Bukit oil palm
BR4	0.5366	Bukit oil palm
HF1	0.5091	Harapan rainforest
HF2	0.4702	Harapan rainforest
HF3	0.5121	Harapan rainforest
HF4	0.5207	Harapan rainforest
HJ1	0.5434	Harapan jungle rubber
HJ2	0.511	Harapan jungle rubber
HJ3	0.5095	Harapan jungle rubber
HJ4	0.4948	Harapan jungle rubber
HO1	0.4914	Harapan rubber
HO2	0.6278	Harapan rubber
HO3	0.5666	Harapan rubber
HO4	0.5655	Harapan rubber
HR1	0.5334	Harapan oil palm
HR2	0.5573	Harapan oil palm
HR3	0.6279	Harapan oil palm
HR4	0.5029	Harapan oil palm
