# Supplementary material for: How Rainforest Conversion to Agricultural Systems in Sumatra (Indonesia) Affects Active Soil Bacterial Communities
Source: Front Microbiol. 2018 Oct 10;9:2381. doi: 10.3389/fmicb.2018.02381 (PMC6191527; doi:10.3389/fmicb.2018.02381)
Supplement: Supplementary file 5 [file Table_5.XLSX]

## Sheet: Tabelle1
Table S5: Gene abundancess of selected enzymes otained from Tax4Fun analysis
Enzyme	Landscape	rainforest (%)	rainforest sd (%)	jungle rubber (%)	jungle rubber sd (%)	rubber (%)	rubber sd (%)	oil palm (%)	oil palm sd (%)
K00362_nitrite reductase (NAD(P)H) large subunit	Bukit	0.0540162	0.0041087	0.0493739	0.00582447	0.0548107	0.00802441	0.0515366	0.00539156
K00368_nitrite reductase (NO-forming) nirK	Bukit	0.0135307	0.0013607	0.0130093	0.00184925	0.0127566	0.0016915	0.0124278	0.00196071
K15864_nitrite reductase (NO forming) nirS	Bukit	0.00141489	0.000280254	0.00114093	0.000475396	0.00117589	0.000450746	0.00109457	0.000427593
K00376_nitrous-oxide reductase	Bukit	0.0111941	0.00260663	0.00731779	0.00157145	0.00631398	0.00212306	0.00644357	0.00121605
K00531_nitrogenase	Bukit	0.000210473	5.32202e-05	0.000155686	4.47175e-05	0.00010515	4.62999e-05	0.000136426	3.66808e-05
K10944_ammonia monooxygenase subunit A (AmoA)	Bukit	0.000232836	0.000153017	0.000150022	8.36158e-05	0.000184281	6.43008e-05	0.000196196	8.56467e-05
K00362_nitrite reductase (NAD(P)H) large subunit	Harapan	0.0531661	0.00235166	0.0486528	0.00365446	0.0535787	0.00898032	0.048684	0.00400377
K00368_nitrite reductase (NO-forming) nirK	Harapan	0.0131615	0.000947419	0.0122161	0.00144161	0.0121873	0.00148505	0.0120332	0.00237526
K15864_nitrite reductase (NO forming) nirS	Harapan	0.00218577	0.000526601	0.00105626	0.000500774	0.00127742	0.000440885	0.00110195	0.000629248
K00376_nitrous-oxide reductase	Harapan	0.0116654	0.00122521	0.00726044	0.001689	0.00703057	0.00257625	0.00698885	0.001601
K00531_nitrogenase	Harapan	0.000254311	3.11125e-05	0.00014718	4.66043e-05	0.000139136	5.8543e-05	0.000138508	3.6951e-05
K10944_ammonia monooxygenase subunit A (AmoA)	Harapan	0.000381114	0.000142275	0.000182458	0.000129758	0.000160575	0.00010454	0.000195933	7.49698e-05
K16158_methane monooxygenase component A beta chain	Bukit	0.00285295	0.000590132	0.00181798	0.000432273	0.00174847	0.000336946	0.00192253	0.000552746
K16159_methane monooxygenase component A gamma chain	Bukit	9.8648e-05	2.93758e-05	6.6546e-05	1.48779e-05	6.67628e-05	1.37251e-05	7.03534e-05	1.98405e-05
K16158_methane monooxygenase component A beta chain	Harapan	0.00220929	0.000386586	0.00192639	0.000388632	0.0016168	0.000422206	0.00184098	0.000741652
K16159_methane monooxygenase component A gamma chain	Harapan	9.74902e-05	1.3013e-05	6.83191e-05	1.58217e-05	6.1086e-05	1.00515e-05	7.50375e-05	2.40941e-05
K00575_chemotaxis protein methyltransferase CheR	Bukit	0.0429708	0.00458561	0.0357668	0.00489812	0.0347498	0.00623492	0.0341388	0.00373284
K03407_chemotaxis family, sensor kinase CheA	Bukit	0.172806	0.00967263	0.160177	0.0203043	0.157531	0.0171209	0.158409	0.0114954
K03408_purine-binding chemotaxis protein CheW	Bukit	0.0341203	0.00474927	0.0266232	0.00302194	0.0257118	0.00361378	0.0258582	0.00236083
K03409_chemotaxis protein CheX	Bukit	0.00236466	0.000684658	0.00318624	0.000777556	0.00345343	0.00103718	0.00326946	0.000716933
K03413_chemotaxis family, response regulator CheY	Bukit	0.0710433	0.00512249	0.0722731	0.00914423	0.0715697	0.00819378	0.0720163	0.00579177
K00575_chemotaxis protein methyltransferase CheR	Harapan	0.0431931	0.00367698	0.0348375	0.0059629	0.0354389	0.00717871	0.0371165	0.00499738
K03407_chemotaxis family, sensor kinase CheA	Harapan	0.18051	0.00946405	0.157053	0.015265	0.154673	0.0193777	0.16568	0.0124018
K03408_purine-binding chemotaxis protein CheW	Harapan	0.034704	0.00302556	0.0277249	0.00459808	0.0249106	0.00405697	0.0278806	0.00324423
K03409_chemotaxis protein CheX	Harapan	0.00239993	0.000569662	0.00355083	0.000784963	0.00304869	0.0008336	0.00356535	0.000621058
K03413_chemotaxis family, response regulator CheY	Harapan	0.0740263	0.00326855	0.0731713	0.00536237	0.0689814	0.0061835	0.0758652	0.00498177
K03199_type IV secretion system protein VirB4	Bukit	0.0643636	0.00858478	0.0687462	0.0129153	0.0630192	0.0100361	0.0526517	0.0111972
K03205_type IV secretion system protein VirD4	Bukit	0.0314044	0.00812834	0.0211544	0.00472434	0.0184781	0.00330211	0.0170277	0.00475567
K11903_type VI secretion system secreted protein Hcp	Bukit	0.00750702	0.000848727	0.0081918	0.000822967	0.00820752	0.00067364	0.00736677	0.00130761
K11904_type VI secretion system secreted protein VgrG	Bukit	0.0302139	0.00300122	0.0295376	0.00871757	0.0293705	0.00512353	0.024116	0.00417076
K03199_type IV secretion system protein VirB4	Harapan	0.0654807	0.00540148	0.0661827	0.00864144	0.0644206	0.00922479	0.0507134	0.0128083
K03205_type IV secretion system protein VirD4	Harapan	0.0351546	0.00494654	0.0206447	0.00537061	0.0192279	0.00369921	0.0195885	0.00753807
K11903_type VI secretion system secreted protein Hcp	Harapan	0.00837163	0.000665092	0.00855432	0.000730477	0.00856481	0.000693513	0.00660878	0.00152514
K11904_type VI secretion system secreted protein VgrG	Harapan	0.0385257	0.00664021	0.0260445	0.00537649	0.0294428	0.00393845	0.0211842	0.00648298
